# Supplementary material for: The Development of a Selective Colorimetric Sensor for Cu2+ and Zn2+ in Mineral Supplement with Application of a Smartphone Paper-Based Assay of Cu2+ in Water Samples
Source: Sensors (Basel). 2024 Dec 8;24(23):7844. doi: 10.3390/s24237844 (PMC11645015; doi:10.3390/s24237844)
Supplement: Supplementary file 1 [file sensors-24-07844-s001.zip]

Archive with 1 entries (1 files):
- sensors-3318692-supplementary.pdf
